# Supplementary material for: Fostering teaching-learning through workplace based assessment in postgraduate chemical pathology residency program using virtual learning environment
Source: BMC Med Educ. 2020 Oct 23;20:383. doi: 10.1186/s12909-020-02299-8 (PMC7582426; doi:10.1186/s12909-020-02299-8)
Supplement: Supplementary file 1 — Additional file 1. Annexure 1 a. WBA form for Case-based discussion (CBD). b. WBA form for Direct observation of practical skills (DOPS). c. WBA form for Evaluation of clinical events (ECE). [file 12909_2020_2299_MOESM1_ESM.zip]

Archive with 3 entries (3 files):
- Annexure 1aR1.doc
- Annexure 1bR1.doc
- Annexure 1cR1.doc
